# Supplementary material for: Scope+: an open source generalizable architecture for single-cell RNA-seq atlases at sample and cell levels
Source: Bioinformatics. 2024 Dec 20;41(1):btae727. doi: 10.1093/bioinformatics/btae727 (PMC11755096; doi:10.1093/bioinformatics/btae727)
Supplement: btae727_Supplementary_Data [file btae727_supplementary_data.zip]

Archive with 2 entries (2 files):
- MS-Covid-19 on the cloud - revision - supp file.docx
- Scope+ Supplementary Data 1.xlsx
