# Supplementary material for: Scope+: an open source generalizable architecture for single-cell RNA-seq atlases at sample and cell levels
Source: Bioinformatics. 2024 Dec 20;41(1):btae727. doi: 10.1093/bioinformatics/btae727 (PMC11755096; doi:10.1093/bioinformatics/btae727)
Supplement: btae727_Supplementary_Data [file btae727_supplementary_data.zip › Scope+ Supplementary Data 1.xlsx]

## Sheet: Supplementary Data 1
Supplementary Data 1: Comprehensive comparison with other single-cell atlases.
Web portal	Covidscope	Cellxgene Discover	Single-Cell Immunology of SARS-CoV-2 Infection	SCovid	Human Cell Atlas	Single Cell Expression Atlas	Broad Institute Single cell portal	DISCO	CancerSCEM
Functions
Query search	Advanced	Intermediate (cellxgene Annotate / cellxgene VIP does not support search query)	Basic	Intermediate	Intermediate	Intermediate	Intermediate	Intermediate	Intermediate
Data analysis browser	Advanced	Intermediate	Basic	Basic	NA	Intermediate	Intermediate	Intermediate	Intermediate
Visualization features	Advanced	Intermediate	Intermediate	Intermediate	Intermediate	Intermediate	Intermediate	Advanced	Intermediate
Web server performance (adopted from metrics generated by Google Lighthouse)
First Contentful Paint (second)	0.8s	0.3s	N/A	3.8s	0.7s	0.9s	7.6s	0.5s	0.5s
Largest Contentful Paint (second)	1.3s	2.3s	N/A	6.1s	3.8s	2.7s	8.2s	3.1s	0.9s
Total Blocking Time (millisecond)	810ms	2330ms	N/A	120ms	790ms	90ms	270ms	950ms	0
Cumulative Layout Shift	0.22s	0	N/A	0	0.854s	0.425s	0.01s	0.074s	1.165s
Speed Index (second)	1.1s	2.9s	N/A	4.8s	4.3s	5.0s	7.6s	2.5s	3.4s
Overall Performance score	58	51	N/A	55	20	54	44	48	66
Architectural design
Open-source and reusable tool	Scope+	cellxgene Annotate / cellxgene VIP	N/A	N/A	N/A	N/A	N/A	N/A	N/A
Programming language	Python Flask/JavaScript	Python Flask/JavsScript	React	Vue.js	Node.js/React	Java/JavaScript	HTML/Python	React	Java/JavaScript
Ease of development	Easy	Easy	Hard	Hard	Hard	Hard	Hard	Hard	Hard
Extensibility	Yes	NA	N/A	N/A	N/A	N/A	N/A	N/A	N/A
Scalability (in terms of data volume)	Yes - by MongoDB support	Partially Yes - due to input as anndata format limitation	N/A	N/A	N/A	N/A	N/A	N/A	N/A
Scalability (in terms of web load)	Yes - horizontal scaling through gunicorn	N/A	N/A	N/A	N/A	N/A	N/A	N/A	N/A
Applicability to other dataset	Yes	Yes	N/A	N/A	N/A	N/A	N/A	N/A	N/A

## Sheet: Data Dictionary 
Criterion for query search	Perform query across multiple data sets	Search with categorical options such as samples, species, etc	Search by dataset only
Basic			Y
Intermediate		Y	Y
Advanced	Y	Y
Criterion for data analysis browser	Dimension reduction plot (eg, UMAP) and clustering	Gene expression analysis	Custom individual analysis
Basic	Y
Intermediate	Y	Y
Advanced	Y	Y	Y
Metric	Acronym	Definition	% of Performance score
First Contentful Paint	FCP	Marks the time at which the first text or image is painted	0.1
Speed Index	SI	Indicates how quickly the content on a web page are visibly populated	0.1
Largest Contentful Paint	LCP	Marks the time at which the largest text or image is painted	0.25
Total Blocking Time	TBT	Calculates the sum of all time periods between FCP and Time to Interactive when the task took more than 50 milliseconds, expressed in milliseconds.	0.3
Cumulative Layout Shift	CLS	Measures the movement of visible elements within the viewport.	0.25
